# Supplementary material for: Transgenerational and Molecular Responses to Lanthanum Exposure in a Spodoptera littoralis-Brassica rapa System
Source: Int J Mol Sci. 2025 Aug 30;26(17):8462. doi: 10.3390/ijms26178462 (PMC12429623; doi:10.3390/ijms26178462)
Supplement: Supplementary file 1 [file ijms-26-08462-s001.zip]

Archive with 1 entries (1 files):
- ijms-3828501-supplementary.pdf
